# Supplementary material for: Reduction of Cd Uptake in Rice (Oryza sativa) Grain Using Different Field Management Practices in Alkaline Soils
Source: Foods. 2023 Jan 9;12(2):314. doi: 10.3390/foods12020314 (PMC9858237; doi:10.3390/foods12020314)
Supplement: Supplementary file 1 [file foods-12-00314-s001.zip]

Archive with 1 entries (1 files):
- foods-2035857-supplementary.pdf
